# Supplementary material for: Variable microtubule architecture in the malaria parasite
Source: Nat Commun. 2023 Mar 3;14:1216. doi: 10.1038/s41467-023-36627-5 (PMC9984467; doi:10.1038/s41467-023-36627-5)
Supplement: Supplementary file 9 — Source data [file 41467_2023_36627_MOESM9_ESM.xlsx]

## Sheet: Figure 5 C
Figure 5 C
	N microtubules
		13 pf	14 pf	15 pf	16 pf	17 pf	18 pf
	SPMTs	14	10	14	30	62	25
	Nuclear	3	1	17	5	5	0

## Sheet: Figure 6 A, S7 A
Figure 6 A, S7 A
	ookinetes
		phi IMC cell body	d IMC cell body		phi IMC apex proximal	d IMC apex proximal		phi IMC apex	d IMC apex
		2.4791	12.4739		1.9783	16.2996		2.84594	93.3335
		2.3526	12.9027		2.28011	18.0004		2.15572	106.712
		2.08523	13.0288		2.09879	19.8556		2.31711	105.492
		2.3314	13.4569		2.15176	32.5768		2.23167	110.053
		2.35847	13.8254		2.3911	33.6253		2.65291	101.563
		2.3326	13.9557		2.39963	38.2763		2.27719	102.589
		2.38608	13.958		2.14423	38.9638		2.35242	94.196
		2.41103	14.1821		2.5828	43.1863		2.30214	96.3402
		2.1144	14.3617		2.63191	44.163		2.17351	92.0009
		2.41657	14.4306		2.77492	45.1207		2.07384	109.886
		2.41506	14.4893		2.68167	46.4538
		1.96022	14.5594		2.25327	47.4241
		2.00802	15.143		2.26894	47.5195
		2.0241	15.1807		2.31785	47.7385
		2.32394	15.2044		2.41861	48.4537
		2.38041	15.8806		2.34218	48.971
		5.57371	15.941		2.63397	48.9799
		2.24539	16.1104		2.26451	49.3646
		1.79159	16.6402		2.06421	50.3682
		1.88934	16.9128		2.52615	51.2302
		2.03794	17.5111		2.51608	51.823
		1.98922	17.7261		2.80775	51.9445
		1.88672	18.0268		2.40608	51.9966
		5.64299	18.0283		2.48926	52.0021
		1.82497	18.1652		2.35055	52.1951
		2.3377	18.4447		2.57479	52.4074
		1.78124	19.9045		6.04961	53.6033
		2.45267	21.0949		2.34559	54.2048
		2.23621	23.5164		2.22729	54.8179
		1.85741	25.2032		5.68989	55.2819
		1.99598	25.3298		2.71144	55.7752
		2.08463	32.9796		2.0412	56.1919
		1.90755	48.4928		2.46334	57.8276
		1.94098	54.6694		2.51998	58.2134
		2.27311	59.1656		2.49104	61.6087
					2.38939	62.0223
					2.32617	62.7528
					2.14222	62.9206
					2.53658	63.507
					2.2399	63.6778
					2.51972	64.4852
					2.33678	65.192
					2.32804	66.4659
					2.16442	68.5749
					2.50511	76.5984
					2.50821	77.9554

## Sheet: Figure 6 B, S7 B
Figure 6 B and S7 B
	sporozoites
		phi IMC (radians)	d IMC (nm)
		1.64415	23.8185
		1.79905	20.0572
		2.44291	15.2277
		1.80107	20.6772
		2.24944	20.2064
		3.09862	17.6399
		2.09141	11.1562
		3.35379	27.3997
		3.57511	33.6523
		4.12212	37.6494
		2.13875	17.6444
		2.41874	17.0531
		2.94549	29.3065
		2.5108	17.4775
		2.71484	16.9066
		2.76244	15.1779
		2.12711	15.1451
		2.17299	16.5829
		2.2138	9.3534
		2.08417	14.053
		1.93315	14.5405
		1.80642	14.9578
		1.87817	14.6207
		4.80328	13.6168
		1.95532	14.3111
		1.96286	16.4472
		1.96874	18.0843
		2.208	30.1076
		3.41945	23.5637
		2.64508	20.6911
		2.0513	19.7887
		2.33636	20.0445
		4.14037	30.8807
		2.54525	27.6077
		2.59619	25.9273
		2.24868	20.3718
		1.80478	19.7489
		1.8068	24.0394
		2.20114	14.079
		2.38237	14.9402
		1.98714	18.5224
		2.46082	12.9479
		1.95353	31.4064
		2.51448	29.1483
		3.63282	92.1994
		3.06648	22.5465
		2.65422	20.0431
		3.04981	18.7885
		2.30314	22.0194
		2.50977	13.4744
		2.57917	13.6391
		2.49193	12.1839
		2.34917	13.3783
		1.7591	15.7629
		0.997638	34.4895
		2.33529	16.5674
		2.12729	17.7771
		1.93495	19.6942

## Sheet: Figure 6 C
Figure 6 C
	Gametocytes
		phi IMC	d IMC
		3.58654	21.8891
		3.48274	25.8083
		1.72355	18.9193
		6.39787	26.1039
		2.12473	17.8064
		1.46213	45.8026
		5.20414	32.0954
		6.31512	26.2922
		2.15176	14.2238
		3.97468	13.6168
		2.41897	13.8967
		2.37483	20.0562
		2.2895	16.0601
		3.14468	21.3303
		4.30667	23.771
		0.718545	21.6458
		3.53856	52.3225
		4.05671	62.4584

## Sheet: Figure 6 D
Figure 6 D
	d IMC comparison
		ookinetes	sporozoites	merozoites	gametocytes
		12.4739	23.8185	18.7982	13.351
		12.9027	20.0572	12.501	22.3977
		13.0288	15.2277	15.3727	22.3397
		13.4569	20.6772	18.1815	20.4098
		13.8254	20.2064		17.3301
		13.9557	17.6399		18.9846
		13.958	11.1562		21.2912
		14.1821	27.3997		18.1785
		14.3617	33.6523		26.2521
		14.4306	37.6494		66.1925
		14.4893	17.6444		22.217
		14.5594	17.0531		18.6427
		15.143	29.3065		16.0427
		15.1807	17.4775		18.6656
		15.2044	16.9066		21.0937
		15.8806	15.1779		21.3798
		15.941	15.1451		16.0114
		16.1104	16.5829		20.2301
		16.6402	9.3534		18.2605
		16.9128	14.053		21.7936
		17.5111	14.5405		17.7024
		17.7261	14.9578		33.8478
		18.0268	14.6207		32.2695
		18.0283	13.6168		24.8804
		18.1652	14.3111		23.5262
		18.4447	16.4472		23.4246
		19.9045	18.0843		15.7644
		21.0949	30.1076		21.3571
		23.5164	23.5637		11.8258
		25.2032	20.6911		15.6492
		25.3298	19.7887		9.76699
		32.9796	20.0445		21.2534
		48.4928	30.8807		18.3337
		54.6694	27.6077		15.9673
		59.1656	25.9273		16.3687
			20.3718		21.5128
			19.7489		10.6666
			24.0394		10.5971
			14.079
			14.9402
			18.5224
			12.9479
			31.4064
			29.1483
			92.1994
			22.5465
			20.0431
			18.7885
			22.0194
			13.4744
			13.6391
			12.1839
			13.3783
			15.7629
			34.4895
			16.5674
			17.7771
			19.6942

## Sheet: Figure S1 C
Figure S1 C
	Angle between protofilament N, N+1 (degrees)
		1	2	3	4	5	6	7	8	9	10	11	12	13
	P. falciparum	30.2684	26.0465	26.4885	23.571	27.2515	37.7187	21.2106	26.8164	30.7702	23.2615	23.9941	37.0064	25.7036
	T. gondii	26.6057	26.6062	26.1916	26.2509	37.0862	24.1686	25.9992	26.5991	25.8937	25.5848	38.6944	22.4269	27.9418

## Sheet: Figure S5
Figure S5C
	N microtubules
		13 pf	14 pf	15 pf	16 pf	17 pf	18 pf
	Doublet SPMTs	0	0	3	8	12	9
